# Supplementary material for: Gut dysbiosis in a murine model of cutaneous lupus erythematosus correlates with antigen-specific T cells and antigen-presenting cells in skin
Source: Sci Rep. 2026 Jan 12;16:4511. doi: 10.1038/s41598-025-34741-6 (PMC12864916; doi:10.1038/s41598-025-34741-6)
Supplement: Supplementary file 1 — Supplementary Material 1 [file 41598_2025_34741_MOESM1_ESM.csv]

	Irradiated Littermates	Irradiated Littermates	Irradiated Littermates	Irradiated Littermates	Irradiated Littermates	Irradiated Littermates	Irradiated Littermates	Irradiated Littermates	Irradiated Littermates	Irradiated CLE	Irradiated CLE	Irradiated CLE	Irradiated CLE	Irradiated CLE	Irradiated CLE	Irradiated CLE	Irradiated CLE	Irradiated CLE
CD45 LN	8545.205000	9020.110000	9233.577000	8010.038000	9322.164000	9181.967000	8081.201000	8846.983000	8589.380000	9025.036000	8284.165000	8457.401000	8468.769000	8684.211000	8889.688000	8970.337000	7694.632000	7540.048000
Host T cells LN	5342.875000	5498.441000	3295.725000	3434.770000	3542.985000	4325.164000	3879.972000	3782.780000	5216.376000	3673.129000	2058.290000	1540.803000	2096.803000	2280.526000	2473.953000	2635.216000	2620.562000	1414.429000
Thy1 T cells LN	212.193800	0.000000	100.048600	0.000000	0.000000	18.886650	0.000000	0.000000	0.000000	932.166900	541.916800	209.183900	322.687500	383.324100	217.297200	298.629800	255.025900	170.214300
pDCs LN	69.576730	25.020950	3.669735	20.648820	4.177907	3.978252	10.011120	9.738317	3.351685	251.680500	535.044500	325.647800	216.608300	4.875346	32.028230	7.908654	15.786060	19.833330
B cells LN	2474.949000	2916.802000	5359.110000	2977.329000	5157.388000	4317.489000	2965.570000	3783.754000	2813.822000	2295.635000	2137.942000	3351.875000	4411.871000	5229.488000	5004.508000	5304.063000	4069.451000	5324.619000
F4-80 Ly6C hi LN	14.261700	15.594450	8.443149	259.907200	5.073173	8.679823	70.448650	73.593860	5.494566	280.186900	114.510500	611.417400	189.422600	31.509700	96.638010	45.552880	44.683220	51.047620
F4-80 Ly6C lo LN	26.621840	7.680849	47.513410	6.152009	39.928860	52.320040	1.536098	4.869159	37.143270	213.419900	54.315880	66.827540	17.993850	126.675900	21.221950	103.774000	95.017780	128.857100
monocytes LN	163.296500	80.532540	177.609700	600.582300	313.402700	201.765700	576.195800	386.054700	335.992700	565.326500	405.878700	608.000300	499.670300	296.523500	481.334800	294.976000	294.133200	231.476200
PMN LN	12.360140	129.003400	12.830280	5.481989	18.561840	9.483510	4.396419	12.381580	12.033100	171.832300	1799.131000	998.361900	168.180800	51.385040	106.467800	33.725960	41.217070	46.214290
CD11c DCs LN	25.738980	8.902802	15.037640	63.225600	22.441330	16.555960	82.472590	214.103900	14.121030	35.954360	18.381290	81.235800	58.236410	29.806090	89.477230	15.817310	20.081080	13.809520
F4-80 CD11c macs LN	6.315897	6.226143	3.918063	28.323610	3.461695	4.902493	6.409238	17.946330	3.351685	17.769240	12.502590	53.793180	37.806570	2.008310	27.276070	5.937500	4.295015	3.023810
F4-80 macs LN	8.421196	7.564473	3.559367	22.841620	2.029269	5.424889	7.362678	9.320961	3.241794	110.963200	41.813290	65.805930	35.273140	1.440443	40.328220	14.182690	7.911869	3.404762
CD45 SP	5986.061000	5843.830000	4736.167000	6732.523000	5718.291000	6937.716000	8053.492000	9657.332000	7451.960000	4565.029000	3427.367000	1714.768000	2957.409000	4158.288000	3592.946000	3162.637000	2805.589000	4120.694000
Host T cells SP	999.914300	1833.392000	1048.178000	1239.012000	1348.460000	2034.740000	1362.734000	1917.403000	2831.563000	256.626800	220.494700	142.892900	402.458500	774.639600	416.433100	606.347700	564.910200	714.062500
Thy1 T cells SP	94.175780	0.000000	15.174720	0.000000	0.000000	10.328720	0.000000	0.000000	0.000000	31.067500	47.279150	12.446430	23.189370	49.797300	21.767520	28.691410	26.347310	54.409720
pDCs SP	43.046070	27.631580	12.005140	164.574500	8.426396	22.993080	40.594350	17.615460	6.526055	1.586644	6.024735	40.928570	104.634600	5.518018	8.742038	3.886719	3.552894	6.163194
B cells SP	2361.793000	3225.556000	2925.103000	4304.271000	3593.384000	4248.858000	5225.111000	5769.245000	3544.516000	122.273900	166.113100	220.767900	819.235900	2285.923000	820.334400	1513.828000	1083.094000	2470.712000
F4-80 Ly6C hi SP	144.020100	47.441520	17.138180	122.066900	31.776650	19.342560	69.346210	68.214600	55.732010	423.352300	757.932900	110.625000	245.182700	80.315320	167.022300	48.046880	70.319360	109.392400
F4-80 Ly6C lo SP	464.966200	122.646200	112.309800	65.060790	163.417900	104.031100	94.026750	37.731880	220.570700	698.916500	309.452300	97.964290	78.172760	210.720700	109.984100	158.554700	199.241500	250.625000
monocytes SP	211.002900	190.175400	105.606000	224.300900	175.363800	72.093430	302.867800	789.796100	318.486400	714.168700	921.113100	239.482100	200.830600	274.932400	507.961800	147.226600	151.696600	244.305600
PMN SP	130.566400	29.225150	56.267080	65.334350	61.421320	49.342560	44.264490	22.943590	49.205960	962.683200	419.894000	292.946400	601.993400	95.585590	700.143300	334.843800	269.580800	29.392360
CD11c DCs SP	50.844070	62.850880	96.125260	73.373860	47.208120	40.432530	148.098100	378.551200	53.300250	13.486470	8.639576	40.071430	44.750830	72.162160	47.420380	18.398440	55.289420	28.350690
F4-80 CD11c macs SP	159.130500	51.169590	41.120400	132.841900	15.972930	31.903110	131.545300	50.164190	13.349880	37.260530	48.462900	53.464290	95.764120	30.270270	94.729300	12.597660	35.968060	15.277780
F4-80 macs SP	830.500700	60.131580	83.334740	96.413370	37.901860	77.387540	123.818700	17.579220	30.148880	794.217500	228.692600	91.035710	140.232600	50.405410	407.738900	148.808600	196.187600	53.559030
CD45 SK	1330.457000	2609.174000	2387.941000	220.620200	1018.515000	1864.830000	1404.934000	1352.128000	1882.779000	3669.830000	2518.472000	4978.625000	1324.576000	4872.724000	4620.312000	5743.593000	4457.206000	2750.501000
Host T cells SK	202.537100	616.449200	459.128300	28.557000	303.690400	399.858700	940.502500	742.684800	617.898600	303.188500	479.354600	377.998100	147.693600	1439.675000	880.206700	668.325500	795.883500	349.102300
Thy1 T cells SK	103.190500	0.000000	32.409960	0.000000	0.000000	8.692581	0.000000	0.000000	0.000000	447.220100	169.904500	41.699790	18.665860	180.884100	45.493420	111.159500	145.420700	71.961830
pDCs SK	2.477256	58.239390	3.974806	23.681420	1.466091	1.901502	38.797730	59.614290	4.436448	8.245712	10.536710	120.149400	137.427400	9.555367	206.176200	23.077880	22.185450	8.303289
B cells SK	4.783667	14.806630	34.282700	2.089537	2.932183	17.113520	2.053997	3.800114	23.168120	3.415384	4.873230	0.299999	1.399939	23.888420	22.928680	23.948740	28.598020	16.679410
F4-80 Ly6C hi SK	250.117500	346.623100	53.430560	9.054659	12.357060	14.125440	52.262820	72.914690	84.292510	889.170800	503.325700	4.649977	38.964980	173.691900	65.510530	103.570500	105.962700	64.423320
F4-80 Ly6C lo SK	167.428400	283.497500	868.495100	11.840710	355.003600	680.194500	14.377980	17.575530	474.207000	277.670700	119.196600	9.149954	44.798060	649.662200	100.267500	346.043800	777.783500	466.040300
monocytes SK	136.847100	172.497200	191.784400	5.572098	120.114800	142.069400	156.332000	170.767600	279.249700	797.882500	747.843300	26.249870	0.000000	669.338100	355.212600	215.227700	121.425200	1352.125000
PMN SK	4.527399	6.268138	273.994100	8.532275	14.032590	100.779600	11.867540	12.350370	70.490230	509.575300	258.347100	2878.336000	744.067800	976.342800	2539.443000	3728.353000	1705.383000	176.809100
CD11c DCs SK	43.821810	136.566400	31.798450	10.795940	19.478070	43.734550	19.855310	32.538480	33.026890	9.075163	11.590390	26.099870	16.799270	26.713930	49.496840	31.786510	17.738020	26.512250
F4-80 CD11c macs SK	50.911890	180.097900	59.278110	23.681420	17.907260	26.349390	18.942420	14.487930	22.428710	10.050990	4.609812	25.349870	32.198600	17.209940	55.501970	42.796720	86.518070	14.385080
F4-80 macs SK	187.246400	454.366000	106.670000	58.681150	45.763000	90.457180	13.693320	47.026410	54.716190	132.370500	68.093510	10.349950	22.865680	48.187820	63.690790	96.665840	222.009600	30.700320
